# Supplementary material for: Discrepancies in Infectivity of Flavivirus and SARS-CoV-2 Clinical Samples: An Improved Assay for Infectious Virus Shedding and Viremia Assessment
Source: Int J Environ Res Public Health. 2021 Sep 18;18(18):9845. doi: 10.3390/ijerph18189845 (PMC8465741; doi:10.3390/ijerph18189845)
Supplement: Supplementary file 1 [file ijerph-18-09845-s001.zip]

Archive with 1 entries (1 files):
- ijerph-1357255-supplementary.pdf
